# Supplementary material for: Immune-Checkpoint-Inhibitor-Related Cardiovascular Toxicities in Cancer: A Mechanistic Review of Molecular Pathways with AI-Assisted Literature Clustering
Source: Int J Mol Sci. 2026 May 14;27(10):4378. doi: 10.3390/ijms27104378 (PMC13206904; doi:10.3390/ijms27104378)
Supplement: Supplementary file 1 [file ijms-27-04378-s001.zip]

Archive with 19 entries (17 files):
- Supplementary File S1/
- Supplementary File S1/.DS_Store
- Supplementary File S1/Venn_Cells_V1.jpeg
- Supplementary File S1/Venn_Cells_V2.png
- Supplementary File S1/Venn_Diagram_3sets_V1_genes.png
- Supplementary File S1/Venn_Diagram_3sets_V2_genes.png
- Supplementary File S1/Venn_Molecules_V1.png
- Supplementary File S1/Venn_Molecules_V2.png
- Supplementary File S1/Venn_Molecules_V3.png
- Supplementary File S2/
- Supplementary File S2/KEGG_Atherosclerosis_Molecules.csv
- Supplementary File S2/KEGG_Conduction_Abnormalities_Molecules.csv
- Supplementary File S2/KEGG_Global_MolecularNetwork.csv
- Supplementary File S2/KEGG_Myocarditis_Molecules.csv
- Supplementary File S2/KEGG_Pericarditis_Molecules.csv
- Supplementary File S2/KEGG_Phenotype_DotPlot_V2.png
- Supplementary File S2/KEGG_Phenotype_DotPlot_V3.png
- Supplementary File S2/KEGG_Phenotype_DotPlot_V5.png
- Supplementary File S2/KEGG_Vasculitis_Molecules.csv
