# Supplementary material for: Immune-Checkpoint-Inhibitor-Related Cardiovascular Toxicities in Cancer: A Mechanistic Review of Molecular Pathways with AI-Assisted Literature Clustering
Source: Int J Mol Sci. 2026 May 14;27(10):4378. doi: 10.3390/ijms27104378 (PMC13206904; doi:10.3390/ijms27104378)
Supplement: Supplementary file 1 [file ijms-27-04378-s001.zip › Supplementary File S2/KEGG_Atherosclerosis_Molecules.csv]

source	native	term_name	p_value	significant	description	term_size	query_size	intersection_size	effective_domain_size	precision	recall	query	parents
KEGG	KEGG:05321	Inflammatory bowel disease	9.059399764948048e-26	True	Inflammatory bowel disease	62	38	17	8484	0.4473684210526316	0.27419354838709675	query_1	['KEGG:00000']
KEGG	KEGG:05330	Allograft rejection	2.021341077454283e-21	True	Allograft rejection	34	38	13	8484	0.34210526315789475	0.38235294117647056	query_1	['KEGG:00000']
KEGG	KEGG:04672	Intestinal immune network for IgA production	1.100143355961814e-19	True	Intestinal immune network for IgA production	44	38	13	8484	0.34210526315789475	0.29545454545454547	query_1	['KEGG:00000']
KEGG	KEGG:04060	Cytokine-cytokine receptor interaction	1.1604795623493408e-19	True	Cytokine-cytokine receptor interaction	291	38	21	8484	0.5526315789473685	0.07216494845360824	query_1	['KEGG:00000']
KEGG	KEGG:04514	Cell adhesion molecules	3.003097960664259e-15	True	Cell adhesion molecules	153	38	15	8484	0.39473684210526316	0.09803921568627451	query_1	['KEGG:00000']
KEGG	KEGG:04660	T cell receptor signaling pathway	3.0450457434851015e-15	True	T cell receptor signaling pathway	119	38	14	8484	0.3684210526315789	0.11764705882352941	query_1	['KEGG:00000']
KEGG	KEGG:05320	Autoimmune thyroid disease	6.1504865145674874e-15	True	Autoimmune thyroid disease	49	38	11	8484	0.2894736842105263	0.22448979591836735	query_1	['KEGG:00000']
KEGG	KEGG:04659	Th17 cell differentiation	2.5001389376831196e-14	True	Th17 cell differentiation	105	38	13	8484	0.34210526315789475	0.12380952380952381	query_1	['KEGG:00000']
KEGG	KEGG:05310	Asthma	9.252532554952409e-14	True	Asthma	27	38	9	8484	0.23684210526315788	0.3333333333333333	query_1	['KEGG:00000']
KEGG	KEGG:05323	Rheumatoid arthritis	1.2437778182078984e-13	True	Rheumatoid arthritis	88	38	12	8484	0.3157894736842105	0.13636363636363635	query_1	['KEGG:00000']
KEGG	KEGG:05144	Malaria	3.7891778761983397e-11	True	Malaria	49	38	9	8484	0.23684210526315788	0.1836734693877551	query_1	['KEGG:00000']
KEGG	KEGG:05332	Graft-versus-host disease	2.0774602730253587e-10	True	Graft-versus-host disease	37	38	8	8484	0.21052631578947367	0.21621621621621623	query_1	['KEGG:00000']
KEGG	KEGG:04630	JAK-STAT signaling pathway	2.2011062734969739e-10	True	JAK-STAT signaling pathway	162	38	12	8484	0.3157894736842105	0.07407407407407407	query_1	['KEGG:00000']
KEGG	KEGG:04940	Type I diabetes mellitus	4.0991545307164625e-10	True	Type I diabetes mellitus	40	38	8	8484	0.21052631578947367	0.2	query_1	['KEGG:00000']
KEGG	KEGG:05145	Toxoplasmosis	2.056742696444168e-09	True	Toxoplasmosis	108	38	10	8484	0.2631578947368421	0.09259259259259259	query_1	['KEGG:00000']
KEGG	KEGG:04658	Th1 and Th2 cell differentiation	1.0356844427778147e-08	True	Th1 and Th2 cell differentiation	89	38	9	8484	0.23684210526315788	0.10112359550561797	query_1	['KEGG:00000']
KEGG	KEGG:05143	African trypanosomiasis	1.2263932373567973e-08	True	African trypanosomiasis	36	38	7	8484	0.18421052631578946	0.19444444444444445	query_1	['KEGG:00000']
KEGG	KEGG:04657	IL-17 signaling pathway	1.4024227588171324e-08	True	IL-17 signaling pathway	92	38	9	8484	0.23684210526315788	0.09782608695652174	query_1	['KEGG:00000']
KEGG	KEGG:05140	Leishmaniasis	5.765936856803683e-08	True	Leishmaniasis	72	38	8	8484	0.21052631578947367	0.1111111111111111	query_1	['KEGG:00000']
KEGG	KEGG:05322	Systemic lupus erythematosus	3.616729814743182e-07	True	Systemic lupus erythematosus	132	38	9	8484	0.23684210526315788	0.06818181818181818	query_1	['KEGG:00000']
KEGG	KEGG:05416	Viral myocarditis	7.45308996530478e-07	True	Viral myocarditis	63	38	7	8484	0.18421052631578946	0.1111111111111111	query_1	['KEGG:00000']
KEGG	KEGG:05142	Chagas disease	8.881310762404875e-07	True	Chagas disease	101	38	8	8484	0.21052631578947367	0.07920792079207921	query_1	['KEGG:00000']
KEGG	KEGG:05152	Tuberculosis	4.290579016939599e-06	True	Tuberculosis	175	38	9	8484	0.23684210526315788	0.05142857142857143	query_1	['KEGG:00000']
KEGG	KEGG:04640	Hematopoietic cell lineage	1.0750194858511639e-05	True	Hematopoietic cell lineage	92	38	7	8484	0.18421052631578946	0.07608695652173914	query_1	['KEGG:00000']
KEGG	KEGG:05146	Amoebiasis	2.0503026939474577e-05	True	Amoebiasis	101	38	7	8484	0.18421052631578946	0.06930693069306931	query_1	['KEGG:00000']
KEGG	KEGG:05417	Lipid and atherosclerosis	2.413830738533394e-05	True	Lipid and atherosclerosis	214	38	9	8484	0.23684210526315788	0.04205607476635514	query_1	['KEGG:00000']
KEGG	KEGG:04625	C-type lectin receptor signaling pathway	2.507989567899537e-05	True	C-type lectin receptor signaling pathway	104	38	7	8484	0.18421052631578946	0.0673076923076923	query_1	['KEGG:00000']
KEGG	KEGG:05166	Human T-cell leukemia virus 1 infection	2.8250553169362982e-05	True	Human T-cell leukemia virus 1 infection	218	38	9	8484	0.23684210526315788	0.04128440366972477	query_1	['KEGG:00000']
KEGG	KEGG:04620	Toll-like receptor signaling pathway	2.8586544124560862e-05	True	Toll-like receptor signaling pathway	106	38	7	8484	0.18421052631578946	0.0660377358490566	query_1	['KEGG:00000']
KEGG	KEGG:05340	Primary immunodeficiency	4.311867936894748e-05	True	Primary immunodeficiency	37	38	5	8484	0.13157894736842105	0.13513513513513514	query_1	['KEGG:00000']
KEGG	KEGG:05133	Pertussis	7.441500655524326e-05	True	Pertussis	76	38	6	8484	0.15789473684210525	0.07894736842105263	query_1	['KEGG:00000']
KEGG	KEGG:05135	Yersinia infection	0.0001554136930240495	True	Yersinia infection	136	38	7	8484	0.18421052631578946	0.051470588235294115	query_1	['KEGG:00000']
KEGG	KEGG:05235	PD-L1 expression and PD-1 checkpoint pathway in cancer	0.00018962125933411585	True	PD-L1 expression and PD-1 checkpoint pathway in cancer	89	38	6	8484	0.15789473684210525	0.06741573033707865	query_1	['KEGG:00000']
KEGG	KEGG:04933	AGE-RAGE signaling pathway in diabetic complications	0.0003753190144853016	True	AGE-RAGE signaling pathway in diabetic complications	100	38	6	8484	0.15789473684210525	0.06	query_1	['KEGG:00000']
KEGG	KEGG:04064	NF-kappa B signaling pathway	0.0004212150362097808	True	NF-kappa B signaling pathway	102	38	6	8484	0.15789473684210525	0.058823529411764705	query_1	['KEGG:00000']
KEGG	KEGG:05164	Influenza A	0.0006096562376842227	True	Influenza A	167	38	7	8484	0.18421052631578946	0.041916167664670656	query_1	['KEGG:00000']
KEGG	KEGG:04612	Antigen processing and presentation	0.0010019151441106895	True	Antigen processing and presentation	69	38	5	8484	0.13157894736842105	0.07246376811594203	query_1	['KEGG:00000']
KEGG	KEGG:05200	Pathways in cancer	0.006095078548289546	True	Pathways in cancer	527	38	10	8484	0.2631578947368421	0.018975332068311195	query_1	['KEGG:00000']
KEGG	KEGG:05134	Legionellosis	0.008508968311747815	True	Legionellosis	56	38	4	8484	0.10526315789473684	0.07142857142857142	query_1	['KEGG:00000']
KEGG	KEGG:03267	Virion - Adenovirus	0.009324285975836852	True	Virion - Adenovirus	4	38	2	8484	0.05263157894736842	0.5	query_1	['KEGG:00000']
KEGG	KEGG:04668	TNF signaling pathway	0.01084628040904738	True	TNF signaling pathway	113	38	5	8484	0.13157894736842105	0.04424778761061947	query_1	['KEGG:00000']
KEGG	KEGG:04664	Fc epsilon RI signaling pathway	0.017141772938027624	True	Fc epsilon RI signaling pathway	67	38	4	8484	0.10526315789473684	0.05970149253731343	query_1	['KEGG:00000']
KEGG	KEGG:05169	Epstein-Barr virus infection	0.01774282205812914	True	Epstein-Barr virus infection	198	38	6	8484	0.15789473684210525	0.030303030303030304	query_1	['KEGG:00000']
KEGG	KEGG:04380	Osteoclast differentiation	0.02247067959266628	True	Osteoclast differentiation	132	38	5	8484	0.13157894736842105	0.03787878787878788	query_1	['KEGG:00000']
KEGG	KEGG:01523	Antifolate resistance	0.024771926249535378	True	Antifolate resistance	30	38	3	8484	0.07894736842105263	0.1	query_1	['KEGG:00000']
KEGG	KEGG:05162	Measles	0.027614539106364192	True	Measles	138	38	5	8484	0.13157894736842105	0.036231884057971016	query_1	['KEGG:00000']
KEGG	KEGG:05418	Fluid shear stress and atherosclerosis	0.027614539106364192	True	Fluid shear stress and atherosclerosis	138	38	5	8484	0.13157894736842105	0.036231884057971016	query_1	['KEGG:00000']
KEGG	KEGG:04936	Alcoholic liver disease	0.03150977685686695	True	Alcoholic liver disease	142	38	5	8484	0.13157894736842105	0.035211267605633804	query_1	['KEGG:00000']
KEGG	KEGG:04148	Efferocytosis	0.0484922598257454	True	Efferocytosis	156	38	5	8484	0.13157894736842105	0.03205128205128205	query_1	['KEGG:00000']
