# Supplementary material for: Immune-Checkpoint-Inhibitor-Related Cardiovascular Toxicities in Cancer: A Mechanistic Review of Molecular Pathways with AI-Assisted Literature Clustering
Source: Int J Mol Sci. 2026 May 14;27(10):4378. doi: 10.3390/ijms27104378 (PMC13206904; doi:10.3390/ijms27104378)
Supplement: Supplementary file 1 [file ijms-27-04378-s001.zip › Supplementary File S2/KEGG_Conduction_Abnormalities_Molecules.csv]

source	native	term_name	p_value	significant	description	term_size	query_size	intersection_size	effective_domain_size	precision	recall	query	parents
KEGG	KEGG:05340	Primary immunodeficiency	3.7807025025600942e-06	True	Primary immunodeficiency	37	3	3	8484	1.0	0.08108108108108109	query_1	['KEGG:00000']
KEGG	KEGG:04660	T cell receptor signaling pathway	0.00013323399981319186	True	T cell receptor signaling pathway	119	3	3	8484	1.0	0.025210084033613446	query_1	['KEGG:00000']
KEGG	KEGG:04514	Cell adhesion molecules	0.00028478178093801235	True	Cell adhesion molecules	153	3	3	8484	1.0	0.0196078431372549	query_1	['KEGG:00000']
KEGG	KEGG:04612	Antigen processing and presentation	0.009631295346774054	True	Antigen processing and presentation	69	3	2	8484	0.6666666666666666	0.028985507246376812	query_1	['KEGG:00000']
KEGG	KEGG:04640	Hematopoietic cell lineage	0.017154021381066233	True	Hematopoietic cell lineage	92	3	2	8484	0.6666666666666666	0.021739130434782608	query_1	['KEGG:00000']
KEGG	KEGG:05135	Yersinia infection	0.037488161452373416	True	Yersinia infection	136	3	2	8484	0.6666666666666666	0.014705882352941176	query_1	['KEGG:00000']
