# Supplementary material for: Immune-Checkpoint-Inhibitor-Related Cardiovascular Toxicities in Cancer: A Mechanistic Review of Molecular Pathways with AI-Assisted Literature Clustering
Source: Int J Mol Sci. 2026 May 14;27(10):4378. doi: 10.3390/ijms27104378 (PMC13206904; doi:10.3390/ijms27104378)
Supplement: Supplementary file 1 [file ijms-27-04378-s001.zip › Supplementary File S2/KEGG_Global_MolecularNetwork.csv]

source	native	term_name	p_value	significant	description	term_size	query_size	intersection_size	effective_domain_size	precision	recall	query	parents
KEGG	KEGG:05321	Inflammatory bowel disease	4.37920837625946E-26	True	Inflammatory bowel disease	62	69	20	8484	0.289855072463768	0.32258064516129	query_1	['KEGG:00000']
KEGG	KEGG:04660	T cell receptor signaling pathway	6.04609341425418E-23	True	T cell receptor signaling pathway	119	69	22	8484	0.318840579710145	0.184873949579832	query_1	['KEGG:00000']
KEGG	KEGG:04659	Th17 cell differentiation	1.40395271942305E-22	True	Th17 cell differentiation	105	69	21	8484	0.304347826086957	0.2	query_1	['KEGG:00000']
KEGG	KEGG:04630	JAK-STAT signaling pathway	7.55769471370563E-20	True	JAK-STAT signaling pathway	162	69	22	8484	0.318840579710145	0.135802469135802	query_1	['KEGG:00000']
KEGG	KEGG:05330	Allograft rejection	1.30647329647361E-19	True	Allograft rejection	34	69	14	8484	0.202898550724638	0.411764705882353	query_1	['KEGG:00000']
KEGG	KEGG:04060	Cytokine-cytokine receptor interaction	7.22408561533995E-18	True	Cytokine-cytokine receptor interaction	291	69	25	8484	0.36231884057971	0.0859106529209622	query_1	['KEGG:00000']
KEGG	KEGG:04672	Intestinal immune network for IgA production	1.0151841242865E-17	True	Intestinal immune network for IgA production	44	69	14	8484	0.202898550724638	0.318181818181818	query_1	['KEGG:00000']
KEGG	KEGG:05235	PD-L1 expression and PD-1 checkpoint pathway in cancer	1.36763718194276E-17	True	PD-L1 expression and PD-1 checkpoint pathway in cancer	89	69	17	8484	0.246376811594203	0.191011235955056	query_1	['KEGG:00000']
KEGG	KEGG:05145	Toxoplasmosis	1.40047125904927E-17	True	Toxoplasmosis	108	69	18	8484	0.260869565217391	0.166666666666667	query_1	['KEGG:00000']
KEGG	KEGG:05140	Leishmaniasis	5.64624881096324E-16	True	Leishmaniasis	72	69	15	8484	0.217391304347826	0.208333333333333	query_1	['KEGG:00000']
KEGG	KEGG:04514	Cell adhesion molecules	9.02861483745508E-15	True	Cell adhesion molecules	153	69	18	8484	0.260869565217391	0.117647058823529	query_1	['KEGG:00000']
KEGG	KEGG:05323	Rheumatoid arthritis	1.40797518940813E-14	True	Rheumatoid arthritis	88	69	15	8484	0.217391304347826	0.170454545454545	query_1	['KEGG:00000']
KEGG	KEGG:04933	AGE-RAGE signaling pathway in diabetic complications	1.04556266670224E-13	True	AGE-RAGE signaling pathway in diabetic complications	100	69	15	8484	0.217391304347826	0.15	query_1	['KEGG:00000']
KEGG	KEGG:05142	Chagas disease	1.22053362844507E-13	True	Chagas disease	101	69	15	8484	0.217391304347826	0.148514851485149	query_1	['KEGG:00000']
KEGG	KEGG:05320	Autoimmune thyroid disease	1.74567832967599E-13	True	Autoimmune thyroid disease	49	69	12	8484	0.173913043478261	0.244897959183673	query_1	['KEGG:00000']
KEGG	KEGG:05166	Human T-cell leukemia virus 1 infection	3.24163346980695E-13	True	Human T-cell leukemia virus 1 infection	218	69	19	8484	0.27536231884058	0.0871559633027523	query_1	['KEGG:00000']
KEGG	KEGG:04658	Th1 and Th2 cell differentiation	5.12115246483888E-13	True	Th1 and Th2 cell differentiation	89	69	14	8484	0.202898550724638	0.157303370786517	query_1	['KEGG:00000']
KEGG	KEGG:05152	Tuberculosis	1.85635848288342E-12	True	Tuberculosis	175	69	17	8484	0.246376811594203	0.0971428571428571	query_1	['KEGG:00000']
KEGG	KEGG:05417	Lipid and atherosclerosis	3.60672939147709E-12	True	Lipid and atherosclerosis	214	69	18	8484	0.260869565217391	0.0841121495327103	query_1	['KEGG:00000']
KEGG	KEGG:04620	Toll-like receptor signaling pathway	6.39176060351141E-12	True	Toll-like receptor signaling pathway	106	69	14	8484	0.202898550724638	0.132075471698113	query_1	['KEGG:00000']
KEGG	KEGG:05144	Malaria	7.98368686815345E-12	True	Malaria	49	69	11	8484	0.159420289855072	0.224489795918367	query_1	['KEGG:00000']
KEGG	KEGG:05167	Kaposi sarcoma-associated herpesvirus infection	1.03767587697717E-11	True	Kaposi sarcoma-associated herpesvirus infection	194	69	17	8484	0.246376811594203	0.0876288659793814	query_1	['KEGG:00000']
KEGG	KEGG:05332	Graft-versus-host disease	1.46723168831153E-11	True	Graft-versus-host disease	37	69	10	8484	0.144927536231884	0.27027027027027	query_1	['KEGG:00000']
KEGG	KEGG:05310	Asthma	2.95050772482879E-11	True	Asthma	27	69	9	8484	0.130434782608696	0.333333333333333	query_1	['KEGG:00000']
KEGG	KEGG:04940	Type I diabetes mellitus	3.5030324350688E-11	True	Type I diabetes mellitus	40	69	10	8484	0.144927536231884	0.25	query_1	['KEGG:00000']
KEGG	KEGG:05200	Pathways in cancer	8.42682993877531E-11	True	Pathways in cancer	527	69	24	8484	0.347826086956522	0.0455407969639469	query_1	['KEGG:00000']
KEGG	KEGG:04625	C-type lectin receptor signaling pathway	1.11787258774711E-10	True	C-type lectin receptor signaling pathway	104	69	13	8484	0.188405797101449	0.125	query_1	['KEGG:00000']
KEGG	KEGG:05164	Influenza A	2.4116485172385E-10	True	Influenza A	167	69	15	8484	0.217391304347826	0.0898203592814371	query_1	['KEGG:00000']
KEGG	KEGG:04668	TNF signaling pathway	3.31788826070329E-10	True	TNF signaling pathway	113	69	13	8484	0.188405797101449	0.115044247787611	query_1	['KEGG:00000']
KEGG	KEGG:04657	IL-17 signaling pathway	5.24576427781276E-10	True	IL-17 signaling pathway	92	69	12	8484	0.173913043478261	0.130434782608696	query_1	['KEGG:00000']
KEGG	KEGG:05143	African trypanosomiasis	5.59499944012691E-10	True	African trypanosomiasis	36	69	9	8484	0.130434782608696	0.25	query_1	['KEGG:00000']
KEGG	KEGG:05212	Pancreatic cancer	1.3233155870858E-09	True	Pancreatic cancer	76	69	11	8484	0.159420289855072	0.144736842105263	query_1	['KEGG:00000']
KEGG	KEGG:01521	EGFR tyrosine kinase inhibitor resistance	2.04886166456083E-09	True	EGFR tyrosine kinase inhibitor resistance	79	69	11	8484	0.159420289855072	0.139240506329114	query_1	['KEGG:00000']
KEGG	KEGG:05162	Measles	4.36600549650585E-09	True	Measles	138	69	13	8484	0.188405797101449	0.0942028985507246	query_1	['KEGG:00000']
KEGG	KEGG:04664	Fc epsilon RI signaling pathway	8.63050530125389E-09	True	Fc epsilon RI signaling pathway	67	69	10	8484	0.144927536231884	0.149253731343284	query_1	['KEGG:00000']
KEGG	KEGG:04640	Hematopoietic cell lineage	1.1224836806186E-08	True	Hematopoietic cell lineage	92	69	11	8484	0.159420289855072	0.119565217391304	query_1	['KEGG:00000']
KEGG	KEGG:04917	Prolactin signaling pathway	1.3544484132724E-08	True	Prolactin signaling pathway	70	69	10	8484	0.144927536231884	0.142857142857143	query_1	['KEGG:00000']
KEGG	KEGG:05146	Amoebiasis	3.13531709358703E-08	True	Amoebiasis	101	69	11	8484	0.159420289855072	0.108910891089109	query_1	['KEGG:00000']
KEGG	KEGG:05133	Pertussis	3.13676855532522E-08	True	Pertussis	76	69	10	8484	0.144927536231884	0.131578947368421	query_1	['KEGG:00000']
KEGG	KEGG:05161	Hepatitis B	3.30392684724322E-08	True	Hepatitis B	162	69	13	8484	0.188405797101449	0.0802469135802469	query_1	['KEGG:00000']
KEGG	KEGG:05169	Epstein-Barr virus infection	3.50312969495165E-08	True	Epstein-Barr virus infection	198	69	14	8484	0.202898550724638	0.0707070707070707	query_1	['KEGG:00000']
KEGG	KEGG:04380	Osteoclast differentiation	3.92578360363729E-08	True	Osteoclast differentiation	132	69	12	8484	0.173913043478261	0.0909090909090909	query_1	['KEGG:00000']
KEGG	KEGG:05135	Yersinia infection	5.56375524507039E-08	True	Yersinia infection	136	69	12	8484	0.173913043478261	0.0882352941176471	query_1	['KEGG:00000']
KEGG	KEGG:05416	Viral myocarditis	1.18328866411093E-07	True	Viral myocarditis	63	69	9	8484	0.130434782608696	0.142857142857143	query_1	['KEGG:00000']
KEGG	KEGG:05221	Acute myeloid leukemia	2.08362785553988E-07	True	Acute myeloid leukemia	67	69	9	8484	0.130434782608696	0.134328358208955	query_1	['KEGG:00000']
KEGG	KEGG:05160	Hepatitis C	3.14543451616308E-07	True	Hepatitis C	158	69	12	8484	0.173913043478261	0.0759493670886076	query_1	['KEGG:00000']
KEGG	KEGG:04066	HIF-1 signaling pathway	1.13516080740914E-06	True	HIF-1 signaling pathway	109	69	10	8484	0.144927536231884	0.0917431192660551	query_1	['KEGG:00000']
KEGG	KEGG:05340	Primary immunodeficiency	1.13949635090648E-06	True	Primary immunodeficiency	37	69	7	8484	0.101449275362319	0.189189189189189	query_1	['KEGG:00000']
KEGG	KEGG:05163	Human cytomegalovirus infection	1.65122228820231E-06	True	Human cytomegalovirus infection	223	69	13	8484	0.188405797101449	0.0582959641255605	query_1	['KEGG:00000']
KEGG	KEGG:05171	Coronavirus disease - COVID-19	2.51488502742727E-06	True	Coronavirus disease - COVID-19	231	69	13	8484	0.188405797101449	0.0562770562770563	query_1	['KEGG:00000']
KEGG	KEGG:05205	Proteoglycans in cancer	5.88364579176992E-06	True	Proteoglycans in cancer	205	69	12	8484	0.173913043478261	0.0585365853658537	query_1	['KEGG:00000']
KEGG	KEGG:05322	Systemic lupus erythematosus	7.17377745367197E-06	True	Systemic lupus erythematosus	132	69	10	8484	0.144927536231884	0.0757575757575758	query_1	['KEGG:00000']
KEGG	KEGG:05134	Legionellosis	2.27208033029471E-05	True	Legionellosis	56	69	7	8484	0.101449275362319	0.125	query_1	['KEGG:00000']
KEGG	KEGG:05210	Colorectal cancer	3.15533074936461E-05	True	Colorectal cancer	86	69	8	8484	0.115942028985507	0.0930232558139535	query_1	['KEGG:00000']
KEGG	KEGG:04218	Cellular senescence	3.25435846594641E-05	True	Cellular senescence	155	69	10	8484	0.144927536231884	0.0645161290322581	query_1	['KEGG:00000']
KEGG	KEGG:04935	Growth hormone synthesis, secretion and action	3.62729601348122E-05	True	Growth hormone synthesis, secretion and action	120	69	9	8484	0.130434782608696	0.075	query_1	['KEGG:00000']
KEGG	KEGG:04919	Thyroid hormone signaling pathway	3.89370093162847E-05	True	Thyroid hormone signaling pathway	121	69	9	8484	0.130434782608696	0.0743801652892562	query_1	['KEGG:00000']
KEGG	KEGG:04650	Natural killer cell mediated cytotoxicity	4.79738163464411E-05	True	Natural killer cell mediated cytotoxicity	124	69	9	8484	0.130434782608696	0.0725806451612903	query_1	['KEGG:00000']
KEGG	KEGG:05170	Human immunodeficiency virus 1 infection	6.63738602563294E-05	True	Human immunodeficiency virus 1 infection	210	69	11	8484	0.159420289855072	0.0523809523809524	query_1	['KEGG:00000']
KEGG	KEGG:04068	FoxO signaling pathway	7.64161000500379E-05	True	FoxO signaling pathway	131	69	9	8484	0.130434782608696	0.0687022900763359	query_1	['KEGG:00000']
KEGG	KEGG:05215	Prostate cancer	8.0073853715424E-05	True	Prostate cancer	97	69	8	8484	0.115942028985507	0.0824742268041237	query_1	['KEGG:00000']
KEGG	KEGG:05211	Renal cell carcinoma	8.7933966035019E-05	True	Renal cell carcinoma	68	69	7	8484	0.101449275362319	0.102941176470588	query_1	['KEGG:00000']
KEGG	KEGG:04612	Antigen processing and presentation	9.7235789713209E-05	True	Antigen processing and presentation	69	69	7	8484	0.101449275362319	0.101449275362319	query_1	['KEGG:00000']
KEGG	KEGG:04920	Adipocytokine signaling pathway	0.000107348440383668	True	Adipocytokine signaling pathway	70	69	7	8484	0.101449275362319	0.1	query_1	['KEGG:00000']
KEGG	KEGG:05418	Fluid shear stress and atherosclerosis	0.000118427813387116	True	Fluid shear stress and atherosclerosis	138	69	9	8484	0.130434782608696	0.0652173913043478	query_1	['KEGG:00000']
KEGG	KEGG:05223	Non-small cell lung cancer	0.000130231943088934	True	Non-small cell lung cancer	72	69	7	8484	0.101449275362319	0.0972222222222222	query_1	['KEGG:00000']
KEGG	KEGG:05214	Glioma	0.000172124333719574	True	Glioma	75	69	7	8484	0.101449275362319	0.0933333333333333	query_1	['KEGG:00000']
KEGG	KEGG:05220	Chronic myeloid leukemia	0.000188373151909004	True	Chronic myeloid leukemia	76	69	7	8484	0.101449275362319	0.0921052631578947	query_1	['KEGG:00000']
KEGG	KEGG:04062	Chemokine signaling pathway	0.00021062429644375	True	Chemokine signaling pathway	190	69	10	8484	0.144927536231884	0.0526315789473684	query_1	['KEGG:00000']
KEGG	KEGG:04151	PI3K-Akt signaling pathway	0.00035822991187155	True	PI3K-Akt signaling pathway	356	69	13	8484	0.188405797101449	0.0365168539325843	query_1	['KEGG:00000']
KEGG	KEGG:04012	ErbB signaling pathway	0.000370738192528509	True	ErbB signaling pathway	84	69	7	8484	0.101449275362319	0.0833333333333333	query_1	['KEGG:00000']
KEGG	KEGG:05207	Chemical carcinogenesis - receptor activation	0.000538169064402203	True	Chemical carcinogenesis - receptor activation	211	69	10	8484	0.144927536231884	0.04739336492891	query_1	['KEGG:00000']
KEGG	KEGG:04926	Relaxin signaling pathway	0.000687445968202079	True	Relaxin signaling pathway	129	69	8	8484	0.115942028985507	0.062015503875969	query_1	['KEGG:00000']
KEGG	KEGG:05168	Herpes simplex virus 1 infection	0.000770971074079423	True	Herpes simplex virus 1 infection	506	69	15	8484	0.217391304347826	0.0296442687747036	query_1	['KEGG:00000']
KEGG	KEGG:01522	Endocrine resistance	0.000842818615192377	True	Endocrine resistance	95	69	7	8484	0.101449275362319	0.0736842105263158	query_1	['KEGG:00000']
KEGG	KEGG:04915	Estrogen signaling pathway	0.00101465912278441	True	Estrogen signaling pathway	136	69	8	8484	0.115942028985507	0.0588235294117647	query_1	['KEGG:00000']
KEGG	KEGG:04064	NF-kappa B signaling pathway	0.00134664748583381	True	NF-kappa B signaling pathway	102	69	7	8484	0.101449275362319	0.0686274509803922	query_1	['KEGG:00000']
KEGG	KEGG:04936	Alcoholic liver disease	0.00139146607863494	True	Alcoholic liver disease	142	69	8	8484	0.115942028985507	0.0563380281690141	query_1	['KEGG:00000']
KEGG	KEGG:04550	Signaling pathways regulating pluripotency of stem cells	0.00146447176664692	True	Signaling pathways regulating pluripotency of stem cells	143	69	8	8484	0.115942028985507	0.0559440559440559	query_1	['KEGG:00000']
KEGG	KEGG:05230	Central carbon metabolism in cancer	0.00157368278760025	True	Central carbon metabolism in cancer	70	69	6	8484	0.0869565217391304	0.0857142857142857	query_1	['KEGG:00000']
KEGG	KEGG:04931	Insulin resistance	0.00195650173272523	True	Insulin resistance	108	69	7	8484	0.101449275362319	0.0648148148148148	query_1	['KEGG:00000']
KEGG	KEGG:05131	Shigellosis	0.00205812435485926	True	Shigellosis	246	69	10	8484	0.144927536231884	0.040650406504065	query_1	['KEGG:00000']
KEGG	KEGG:05132	Salmonella infection	0.00228418029249313	True	Salmonella infection	249	69	10	8484	0.144927536231884	0.0401606425702811	query_1	['KEGG:00000']
KEGG	KEGG:04148	Efferocytosis	0.00274789289035328	True	Efferocytosis	156	69	8	8484	0.115942028985507	0.0512820512820513	query_1	['KEGG:00000']
KEGG	KEGG:04662	B cell receptor signaling pathway	0.00363148756333638	True	B cell receptor signaling pathway	81	69	6	8484	0.0869565217391304	0.0740740740740741	query_1	['KEGG:00000']
KEGG	KEGG:04071	Sphingolipid signaling pathway	0.00386478328382021	True	Sphingolipid signaling pathway	120	69	7	8484	0.101449275362319	0.0583333333333333	query_1	['KEGG:00000']
KEGG	KEGG:05225	Hepatocellular carcinoma	0.00428323236672329	True	Hepatocellular carcinoma	166	69	8	8484	0.115942028985507	0.0481927710843374	query_1	['KEGG:00000']
KEGG	KEGG:05165	Human papillomavirus infection	0.00490619248162473	True	Human papillomavirus infection	330	69	11	8484	0.159420289855072	0.0333333333333333	query_1	['KEGG:00000']
KEGG	KEGG:01523	Antifolate resistance	0.00729177377212967	True	Antifolate resistance	30	69	4	8484	0.0579710144927536	0.133333333333333	query_1	['KEGG:00000']
KEGG	KEGG:05213	Endometrial cancer	0.00785205372129355	True	Endometrial cancer	58	69	5	8484	0.072463768115942	0.0862068965517241	query_1	['KEGG:00000']
KEGG	KEGG:04210	Apoptosis	0.00816860659029872	True	Apoptosis	135	69	7	8484	0.101449275362319	0.0518518518518519	query_1	['KEGG:00000']
KEGG	KEGG:04370	VEGF signaling pathway	0.00852538449943354	True	VEGF signaling pathway	59	69	5	8484	0.072463768115942	0.0847457627118644	query_1	['KEGG:00000']
KEGG	KEGG:05410	Hypertrophic cardiomyopathy	0.00998603075809355	True	Hypertrophic cardiomyopathy	97	69	6	8484	0.0869565217391304	0.0618556701030928	query_1	['KEGG:00000']
KEGG	KEGG:04213	Longevity regulating pathway - multiple species	0.010004377346477	True	Longevity regulating pathway - multiple species	61	69	5	8484	0.072463768115942	0.0819672131147541	query_1	['KEGG:00000']
KEGG	KEGG:05231	Choline metabolism in cancer	0.0105697893835196	True	Choline metabolism in cancer	98	69	6	8484	0.0869565217391304	0.0612244897959184	query_1	['KEGG:00000']
KEGG	KEGG:04010	MAPK signaling pathway	0.0112493731107949	True	MAPK signaling pathway	301	69	10	8484	0.144927536231884	0.0332225913621263	query_1	['KEGG:00000']
KEGG	KEGG:04929	GnRH secretion	0.0125825309117294	True	GnRH secretion	64	69	5	8484	0.072463768115942	0.078125	query_1	['KEGG:00000']
KEGG	KEGG:05224	Breast cancer	0.0139091603090019	True	Breast cancer	147	69	7	8484	0.101449275362319	0.0476190476190476	query_1	['KEGG:00000']
KEGG	KEGG:05226	Gastric cancer	0.0145063667782804	True	Gastric cancer	148	69	7	8484	0.101449275362319	0.0472972972972973	query_1	['KEGG:00000']
KEGG	KEGG:05203	Viral carcinogenesis	0.0162847478977505	True	Viral carcinogenesis	201	69	8	8484	0.115942028985507	0.0398009950248756	query_1	['KEGG:00000']
KEGG	KEGG:05010	Alzheimer disease	0.0179860550474783	True	Alzheimer disease	382	69	11	8484	0.159420289855072	0.0287958115183246	query_1	['KEGG:00000']
KEGG	KEGG:04932	Non-alcoholic fatty liver disease	0.0185411169060263	True	Non-alcoholic fatty liver disease	154	69	7	8484	0.101449275362319	0.0454545454545455	query_1	['KEGG:00000']
KEGG	KEGG:04150	mTOR signaling pathway	0.0192939628638491	True	mTOR signaling pathway	155	69	7	8484	0.101449275362319	0.0451612903225806	query_1	['KEGG:00000']
KEGG	KEGG:04217	Necroptosis	0.0217017806751483	True	Necroptosis	158	69	7	8484	0.101449275362319	0.0443037974683544	query_1	['KEGG:00000']
KEGG	KEGG:05218	Melanoma	0.0219594672296776	True	Melanoma	72	69	5	8484	0.072463768115942	0.0694444444444445	query_1	['KEGG:00000']
KEGG	KEGG:04725	Cholinergic synapse	0.0230605963266783	True	Cholinergic synapse	113	69	6	8484	0.0869565217391304	0.0530973451327434	query_1	['KEGG:00000']
KEGG	KEGG:04722	Neurotrophin signaling pathway	0.0291342891122288	True	Neurotrophin signaling pathway	118	69	6	8484	0.0869565217391304	0.0508474576271187	query_1	['KEGG:00000']
KEGG	KEGG:03267	Virion - Adenovirus	0.0301445843422123	True	Virion - Adenovirus	4	69	2	8484	0.0289855072463768	0.5	query_1	['KEGG:00000']
KEGG	KEGG:04930	Type II diabetes mellitus	0.039371463332381	True	Type II diabetes mellitus	46	69	4	8484	0.0579710144927536	0.0869565217391304	query_1	['KEGG:00000']
