# Supplementary material for: Immune-Checkpoint-Inhibitor-Related Cardiovascular Toxicities in Cancer: A Mechanistic Review of Molecular Pathways with AI-Assisted Literature Clustering
Source: Int J Mol Sci. 2026 May 14;27(10):4378. doi: 10.3390/ijms27104378 (PMC13206904; doi:10.3390/ijms27104378)
Supplement: Supplementary file 1 [file ijms-27-04378-s001.zip › Supplementary File S2/KEGG_Myocarditis_Molecules.csv]

source	native	term_name	p_value	significant	description	term_size	query_size	intersection_size	effective_domain_size	precision	recall	query	parents
KEGG	KEGG:04620	Toll-like receptor signaling pathway	2.890167950234228e-13	True	Toll-like receptor signaling pathway	106	26	11	8484	0.4230769230769231	0.10377358490566038	query_1	['KEGG:00000']
KEGG	KEGG:05330	Allograft rejection	2.6088534059474036e-12	True	Allograft rejection	34	26	8	8484	0.3076923076923077	0.23529411764705882	query_1	['KEGG:00000']
KEGG	KEGG:05235	PD-L1 expression and PD-1 checkpoint pathway in cancer	2.853032995170708e-12	True	PD-L1 expression and PD-1 checkpoint pathway in cancer	89	26	10	8484	0.38461538461538464	0.11235955056179775	query_1	['KEGG:00000']
KEGG	KEGG:04940	Type I diabetes mellitus	1.092552500195852e-11	True	Type I diabetes mellitus	40	26	8	8484	0.3076923076923077	0.2	query_1	['KEGG:00000']
KEGG	KEGG:04514	Cell adhesion molecules	1.7946626798977183e-11	True	Cell adhesion molecules	153	26	11	8484	0.4230769230769231	0.0718954248366013	query_1	['KEGG:00000']
KEGG	KEGG:05332	Graft-versus-host disease	6.536003761445862e-10	True	Graft-versus-host disease	37	26	7	8484	0.2692307692307692	0.1891891891891892	query_1	['KEGG:00000']
KEGG	KEGG:04660	T cell receptor signaling pathway	2.5389441847482325e-09	True	T cell receptor signaling pathway	119	26	9	8484	0.34615384615384615	0.07563025210084033	query_1	['KEGG:00000']
KEGG	KEGG:05323	Rheumatoid arthritis	8.336346790675068e-09	True	Rheumatoid arthritis	88	26	8	8484	0.3076923076923077	0.09090909090909091	query_1	['KEGG:00000']
KEGG	KEGG:04658	Th1 and Th2 cell differentiation	9.14228484528503e-09	True	Th1 and Th2 cell differentiation	89	26	8	8484	0.3076923076923077	0.0898876404494382	query_1	['KEGG:00000']
KEGG	KEGG:04659	Th17 cell differentiation	3.500994746858333e-08	True	Th17 cell differentiation	105	26	8	8484	0.3076923076923077	0.0761904761904762	query_1	['KEGG:00000']
KEGG	KEGG:05145	Toxoplasmosis	4.395030408979049e-08	True	Toxoplasmosis	108	26	8	8484	0.3076923076923077	0.07407407407407407	query_1	['KEGG:00000']
KEGG	KEGG:05164	Influenza A	5.375737553653847e-08	True	Influenza A	167	26	9	8484	0.34615384615384615	0.05389221556886228	query_1	['KEGG:00000']
KEGG	KEGG:05140	Leishmaniasis	8.728869298651528e-08	True	Leishmaniasis	72	26	7	8484	0.2692307692307692	0.09722222222222222	query_1	['KEGG:00000']
KEGG	KEGG:04062	Chemokine signaling pathway	1.6910532136490609e-07	True	Chemokine signaling pathway	190	26	9	8484	0.34615384615384615	0.04736842105263158	query_1	['KEGG:00000']
KEGG	KEGG:05320	Autoimmune thyroid disease	3.65857668018417e-07	True	Autoimmune thyroid disease	49	26	6	8484	0.23076923076923078	0.12244897959183673	query_1	['KEGG:00000']
KEGG	KEGG:04060	Cytokine-cytokine receptor interaction	4.045722498645993e-07	True	Cytokine-cytokine receptor interaction	291	26	10	8484	0.38461538461538464	0.03436426116838488	query_1	['KEGG:00000']
KEGG	KEGG:04061	Viral protein interaction with cytokine and cytokine receptor	7.78736618323249e-07	True	Viral protein interaction with cytokine and cytokine receptor	98	26	7	8484	0.2692307692307692	0.07142857142857142	query_1	['KEGG:00000']
KEGG	KEGG:05321	Inflammatory bowel disease	1.5664625469718537e-06	True	Inflammatory bowel disease	62	26	6	8484	0.23076923076923078	0.0967741935483871	query_1	['KEGG:00000']
KEGG	KEGG:05416	Viral myocarditis	1.7278406181930066e-06	True	Viral myocarditis	63	26	6	8484	0.23076923076923078	0.09523809523809523	query_1	['KEGG:00000']
KEGG	KEGG:04612	Antigen processing and presentation	3.011529580165922e-06	True	Antigen processing and presentation	69	26	6	8484	0.23076923076923078	0.08695652173913043	query_1	['KEGG:00000']
KEGG	KEGG:05169	Epstein-Barr virus infection	5.336389178010629e-06	True	Epstein-Barr virus infection	198	26	8	8484	0.3076923076923077	0.04040404040404041	query_1	['KEGG:00000']
KEGG	KEGG:05152	Tuberculosis	4.268000427669491e-05	True	Tuberculosis	175	26	7	8484	0.2692307692307692	0.04	query_1	['KEGG:00000']
KEGG	KEGG:05322	Systemic lupus erythematosus	0.00014468242502771537	True	Systemic lupus erythematosus	132	26	6	8484	0.23076923076923078	0.045454545454545456	query_1	['KEGG:00000']
KEGG	KEGG:05162	Measles	0.00018755891384170627	True	Measles	138	26	6	8484	0.23076923076923078	0.043478260869565216	query_1	['KEGG:00000']
KEGG	KEGG:05163	Human cytomegalovirus infection	0.0002173042531341962	True	Human cytomegalovirus infection	223	26	7	8484	0.2692307692307692	0.03139013452914798	query_1	['KEGG:00000']
KEGG	KEGG:05340	Primary immunodeficiency	0.00027396250497949354	True	Primary immunodeficiency	37	26	4	8484	0.15384615384615385	0.10810810810810811	query_1	['KEGG:00000']
KEGG	KEGG:05160	Hepatitis C	0.0004113434428509971	True	Hepatitis C	158	26	6	8484	0.23076923076923078	0.0379746835443038	query_1	['KEGG:00000']
KEGG	KEGG:04217	Necroptosis	0.0004113434428509971	True	Necroptosis	158	26	6	8484	0.23076923076923078	0.0379746835443038	query_1	['KEGG:00000']
KEGG	KEGG:04640	Hematopoietic cell lineage	0.0004733928619425742	True	Hematopoietic cell lineage	92	26	5	8484	0.19230769230769232	0.05434782608695652	query_1	['KEGG:00000']
KEGG	KEGG:04630	JAK-STAT signaling pathway	0.00047516644383116926	True	JAK-STAT signaling pathway	162	26	6	8484	0.23076923076923078	0.037037037037037035	query_1	['KEGG:00000']
KEGG	KEGG:04672	Intestinal immune network for IgA production	0.0005549779419440845	True	Intestinal immune network for IgA production	44	26	4	8484	0.15384615384615385	0.09090909090909091	query_1	['KEGG:00000']
KEGG	KEGG:05168	Herpes simplex virus 1 infection	0.0007139069182194964	True	Herpes simplex virus 1 infection	506	26	9	8484	0.34615384615384615	0.017786561264822136	query_1	['KEGG:00000']
KEGG	KEGG:05142	Chagas disease	0.0007483874811379601	True	Chagas disease	101	26	5	8484	0.19230769230769232	0.04950495049504951	query_1	['KEGG:00000']
KEGG	KEGG:05167	Kaposi sarcoma-associated herpesvirus infection	0.001333287767008317	True	Kaposi sarcoma-associated herpesvirus infection	194	26	6	8484	0.23076923076923078	0.030927835051546393	query_1	['KEGG:00000']
KEGG	KEGG:05166	Human T-cell leukemia virus 1 infection	0.002577927385453388	True	Human T-cell leukemia virus 1 infection	218	26	6	8484	0.23076923076923078	0.027522935779816515	query_1	['KEGG:00000']
KEGG	KEGG:03267	Virion - Adenovirus	0.0034605887789707235	True	Virion - Adenovirus	4	26	2	8484	0.07692307692307693	0.5	query_1	['KEGG:00000']
KEGG	KEGG:05171	Coronavirus disease - COVID-19	0.003567293892424573	True	Coronavirus disease - COVID-19	231	26	6	8484	0.23076923076923078	0.025974025974025976	query_1	['KEGG:00000']
KEGG	KEGG:04623	Cytosolic DNA-sensing pathway	0.006607398073268513	True	Cytosolic DNA-sensing pathway	82	26	4	8484	0.15384615384615385	0.04878048780487805	query_1	['KEGG:00000']
KEGG	KEGG:05161	Hepatitis B	0.007272434410128298	True	Hepatitis B	162	26	5	8484	0.19230769230769232	0.030864197530864196	query_1	['KEGG:00000']
KEGG	KEGG:05143	African trypanosomiasis	0.010936792598446293	True	African trypanosomiasis	36	26	3	8484	0.11538461538461539	0.08333333333333333	query_1	['KEGG:00000']
KEGG	KEGG:04933	AGE-RAGE signaling pathway in diabetic complications	0.014269004867064594	True	AGE-RAGE signaling pathway in diabetic complications	100	26	4	8484	0.15384615384615385	0.04	query_1	['KEGG:00000']
KEGG	KEGG:05417	Lipid and atherosclerosis	0.026656853484375225	True	Lipid and atherosclerosis	214	26	5	8484	0.19230769230769232	0.02336448598130841	query_1	['KEGG:00000']
KEGG	KEGG:04380	Osteoclast differentiation	0.041137663149353076	True	Osteoclast differentiation	132	26	4	8484	0.15384615384615385	0.030303030303030304	query_1	['KEGG:00000']
