# Supplementary material for: Immune-Checkpoint-Inhibitor-Related Cardiovascular Toxicities in Cancer: A Mechanistic Review of Molecular Pathways with AI-Assisted Literature Clustering
Source: Int J Mol Sci. 2026 May 14;27(10):4378. doi: 10.3390/ijms27104378 (PMC13206904; doi:10.3390/ijms27104378)
Supplement: Supplementary file 1 [file ijms-27-04378-s001.zip › Supplementary File S2/KEGG_Pericarditis_Molecules.csv]

source	native	term_name	p_value	significant	description	term_size	query_size	intersection_size	effective_domain_size	precision	recall	query	parents
KEGG	KEGG:05320	Autoimmune thyroid disease	0.0008645605021816939	True	Autoimmune thyroid disease	49	2	2	8484	1.0	0.04081632653061224	query_1	['KEGG:00000']
KEGG	KEGG:05323	Rheumatoid arthritis	0.002814232655060831	True	Rheumatoid arthritis	88	2	2	8484	1.0	0.022727272727272728	query_1	['KEGG:00000']
KEGG	KEGG:04660	T cell receptor signaling pathway	0.005161632045763352	True	T cell receptor signaling pathway	119	2	2	8484	1.0	0.01680672268907563	query_1	['KEGG:00000']
KEGG	KEGG:04514	Cell adhesion molecules	0.008548562516470026	True	Cell adhesion molecules	153	2	2	8484	1.0	0.013071895424836602	query_1	['KEGG:00000']
