# Supplementary material for: Immune-Checkpoint-Inhibitor-Related Cardiovascular Toxicities in Cancer: A Mechanistic Review of Molecular Pathways with AI-Assisted Literature Clustering
Source: Int J Mol Sci. 2026 May 14;27(10):4378. doi: 10.3390/ijms27104378 (PMC13206904; doi:10.3390/ijms27104378)
Supplement: Supplementary file 1 [file ijms-27-04378-s001.zip › Supplementary File S2/KEGG_Vasculitis_Molecules.csv]

source	native	term_name	p_value	significant	description	term_size	query_size	intersection_size	effective_domain_size	precision	recall	query	parents
KEGG	KEGG:05321	Inflammatory bowel disease	3.556308007714483e-11	True	Inflammatory bowel disease	62	12	7	8484	0.5833333333333334	0.11290322580645161	query_1	['KEGG:00000']
KEGG	KEGG:05323	Rheumatoid arthritis	4.529046835005469e-10	True	Rheumatoid arthritis	88	12	7	8484	0.5833333333333334	0.07954545454545454	query_1	['KEGG:00000']
KEGG	KEGG:04659	Th17 cell differentiation	1.609490648682683e-09	True	Th17 cell differentiation	105	12	7	8484	0.5833333333333334	0.06666666666666667	query_1	['KEGG:00000']
KEGG	KEGG:04060	Cytokine-cytokine receptor interaction	4.5025840287430656e-08	True	Cytokine-cytokine receptor interaction	291	12	8	8484	0.6666666666666666	0.027491408934707903	query_1	['KEGG:00000']
KEGG	KEGG:05332	Graft-versus-host disease	5.429672447433176e-08	True	Graft-versus-host disease	37	12	5	8484	0.4166666666666667	0.13513513513513514	query_1	['KEGG:00000']
KEGG	KEGG:05142	Chagas disease	9.439194126460577e-06	True	Chagas disease	101	12	5	8484	0.4166666666666667	0.04950495049504951	query_1	['KEGG:00000']
KEGG	KEGG:04940	Type I diabetes mellitus	1.2004740712537166e-05	True	Type I diabetes mellitus	40	12	4	8484	0.3333333333333333	0.1	query_1	['KEGG:00000']
KEGG	KEGG:04672	Intestinal immune network for IgA production	1.7777974807741285e-05	True	Intestinal immune network for IgA production	44	12	4	8484	0.3333333333333333	0.09090909090909091	query_1	['KEGG:00000']
KEGG	KEGG:04660	T cell receptor signaling pathway	2.1494395462325147e-05	True	T cell receptor signaling pathway	119	12	5	8484	0.4166666666666667	0.04201680672268908	query_1	['KEGG:00000']
KEGG	KEGG:05144	Malaria	2.764247651141282e-05	True	Malaria	49	12	4	8484	0.3333333333333333	0.08163265306122448	query_1	['KEGG:00000']
KEGG	KEGG:04630	JAK-STAT signaling pathway	9.978731696372999e-05	True	JAK-STAT signaling pathway	162	12	5	8484	0.4166666666666667	0.030864197530864196	query_1	['KEGG:00000']
KEGG	KEGG:05235	PD-L1 expression and PD-1 checkpoint pathway in cancer	0.0003090310433177308	True	PD-L1 expression and PD-1 checkpoint pathway in cancer	89	12	4	8484	0.3333333333333333	0.0449438202247191	query_1	['KEGG:00000']
KEGG	KEGG:04657	IL-17 signaling pathway	0.00035284513510020973	True	IL-17 signaling pathway	92	12	4	8484	0.3333333333333333	0.043478260869565216	query_1	['KEGG:00000']
KEGG	KEGG:05146	Amoebiasis	0.0005120777188801119	True	Amoebiasis	101	12	4	8484	0.3333333333333333	0.039603960396039604	query_1	['KEGG:00000']
KEGG	KEGG:05330	Allograft rejection	0.0007425779836529669	True	Allograft rejection	34	12	3	8484	0.25	0.08823529411764706	query_1	['KEGG:00000']
KEGG	KEGG:05143	African trypanosomiasis	0.0008846189137259222	True	African trypanosomiasis	36	12	3	8484	0.25	0.08333333333333333	query_1	['KEGG:00000']
KEGG	KEGG:05162	Measles	0.0017636012912262988	True	Measles	138	12	4	8484	0.3333333333333333	0.028985507246376812	query_1	['KEGG:00000']
KEGG	KEGG:05320	Autoimmune thyroid disease	0.002259120906122989	True	Autoimmune thyroid disease	49	12	3	8484	0.25	0.061224489795918366	query_1	['KEGG:00000']
KEGG	KEGG:04514	Cell adhesion molecules	0.0026458586479625444	True	Cell adhesion molecules	153	12	4	8484	0.3333333333333333	0.026143790849673203	query_1	['KEGG:00000']
KEGG	KEGG:05152	Tuberculosis	0.004475431045143607	True	Tuberculosis	175	12	4	8484	0.3333333333333333	0.022857142857142857	query_1	['KEGG:00000']
KEGG	KEGG:05140	Leishmaniasis	0.007179951413126187	True	Leishmaniasis	72	12	3	8484	0.25	0.041666666666666664	query_1	['KEGG:00000']
KEGG	KEGG:04933	AGE-RAGE signaling pathway in diabetic complications	0.019036159764256655	True	AGE-RAGE signaling pathway in diabetic complications	100	12	3	8484	0.25	0.03	query_1	['KEGG:00000']
KEGG	KEGG:04625	C-type lectin receptor signaling pathway	0.021369784053060663	True	C-type lectin receptor signaling pathway	104	12	3	8484	0.25	0.028846153846153848	query_1	['KEGG:00000']
KEGG	KEGG:04380	Osteoclast differentiation	0.04299234739818187	True	Osteoclast differentiation	132	12	3	8484	0.25	0.022727272727272728	query_1	['KEGG:00000']
KEGG	KEGG:01523	Antifolate resistance	0.04590965423575475	True	Antifolate resistance	30	12	2	8484	0.16666666666666666	0.06666666666666667	query_1	['KEGG:00000']
KEGG	KEGG:05135	Yersinia infection	0.0469018141130543	True	Yersinia infection	136	12	3	8484	0.25	0.022058823529411766	query_1	['KEGG:00000']
